# Supplementary material for: Characterization of Euglena gracilis Mutants Generated by Long-Term Serial Treatment with a Low Concentration of Ethyl Methanesulfonate
Source: Microorganisms. 2025 Feb 8;13(2):370. doi: 10.3390/microorganisms13020370 (PMC11858117; doi:10.3390/microorganisms13020370)
Supplement: Supplementary file 1 [file microorganisms-13-00370-s001.zip]

Archive with 1 entries (1 files):
- microorganisms-3451929-supplementary.pdf
